# Supplementary material for: Chromosome-length genome assembly of Uta stansburiana and gene expression data reveal fast pace-of-life comes with environmental stability
Source: bioRxiv. 2025 Jun 9:2025.05.28.656178. Preprint. [Version 3] doi: 10.1101/2025.05.28.656178 (PMC12154890; doi:10.1101/2025.05.28.656178)
Supplement: Supplement 1 [file media-1.zip]

Archive with 30 entries (30 files):
- SuppFigs.docx
- __MACOSX/._SuppFigs.docx
- SuppMat_T1.csv
- __MACOSX/._SuppMat_T1.csv
- SuppMat_T2.csv
- __MACOSX/._SuppMat_T2.csv
- SuppMat_T3.csv
- __MACOSX/._SuppMat_T3.csv
- SuppMat_T4.csv
- __MACOSX/._SuppMat_T4.csv
- SuppMat_T5.csv
- __MACOSX/._SuppMat_T5.csv
- SuppMat_T6.csv
- __MACOSX/._SuppMat_T6.csv
- SuppMat_T7.csv
- __MACOSX/._SuppMat_T7.csv
- SuppMat_T8.csv
- __MACOSX/._SuppMat_T8.csv
- SuppMat_T9.csv
- __MACOSX/._SuppMat_T9.csv
- SuppMat_T10.csv
- __MACOSX/._SuppMat_T10.csv
- SuppMat_T11.csv
- __MACOSX/._SuppMat_T11.csv
- SuppMat_T12.csv
- __MACOSX/._SuppMat_T12.csv
- SuppMat_T13.csv
- __MACOSX/._SuppMat_T13.csv
- TableOfContents.txt
- __MACOSX/._TableOfContents.txt
