# Supplementary material for: Chromosome-length genome assembly of Uta stansburiana and gene expression data reveal fast pace-of-life comes with environmental stability
Source: bioRxiv. 2025 Jun 9:2025.05.28.656178. Preprint. [Version 3] doi: 10.1101/2025.05.28.656178 (PMC12154890; doi:10.1101/2025.05.28.656178)
Supplement: Supplement 1 [file media-1.zip › SuppMat_T1.csv]

Region	Population	Latitude	Longitude	Sex	SVL
North	FEL	30.731326	-114.722265	Female	40.0
North	FEL	30.729157	-114.729122	Female	37.0
North	FEL	30.72849	-114.730461	Female	37.1
North	FEL	30.728194	-114.730082	Female	39.7
North	FEL	30.731435	-114.721919	Male	41.2
North	FEL	30.729036	-114.72983	Male	42.1
North	IGN	27.329147	-112.775951	Female	44.6
North	IGN	27.370913	-112.654401	Female	40.0
North	IGN	27.328852	-112.77555	Male	40.2
North	IGN	27.378977	-112.67866	Male	45.3
North	IGN	27.379152	-112.67977	Male	46.0
North	IGN	27.370913	-112.6544	Male	43.4
North	PRI	28.833422	-114.121645	Female	45.7
North	PRI	28.833282	-114.120804	Female	47.0
North	PRI	28.833539	-114.116959	Male	47.6
North	PRI	28.833282	-114.120804	Male	44.9
North	PRI	28.83356	-114.118393	Male	50.4
North	PRI	28.833538	-114.11775	Male	45.6
South	INS	25.540114	-111.788521	Female	42.0
South	INS	25.540114	-111.788521	Female	39.6
South	INS	25.540114	-111.788521	Female	44.3
South	INS	25.540079	-111.788329	Female	41.2
South	INS	25.540066	-111.788294	Female	45.3
South	INS	25.540066	-111.788294	Female	36.3
South	INS	25.540066	-111.788294	Male	46.6
South	INS	25.540095	-111.788358	Male	46.3
South	INS	25.540066	-111.788294	Male	51.2
South	RIT	24.579703	-111.506661	Female	44.0
South	RIT	24.579329	-111.508784	Female	38.2
South	RIT	24.579272	-111.508317	Female	39.2
South	RIT	24.578802	-111.506867	Female	36.4
South	RIT	24.582117	-111.505017	Female	38.0
South	RIT	24.580201	-111.505506	Female	40.6
South	RIT	24.580151	-111.50423	Female	39.0
South	RIT	24.580231	-111.504158	Female	44.5
South	RIT	24.579999	-111.507531	Male	40.3
South	RIT	24.578802	-111.506867	Male	43.8
South	RIT	24.579891	-111.506515	Male	48.4
