# Supplementary material for: Chromosome-length genome assembly of Uta stansburiana and gene expression data reveal fast pace-of-life comes with environmental stability
Source: bioRxiv. 2025 Jun 9:2025.05.28.656178. Preprint. [Version 3] doi: 10.1101/2025.05.28.656178 (PMC12154890; doi:10.1101/2025.05.28.656178)
Supplement: Supplement 1 [file media-1.zip › SuppMat_T2.csv]

Sample	region	sex	throat color	season	year
UstaCHA3	N	F	BB	spr	2022
UstaCHA6	N	M	OB	spr	2022
UstaINS2	S	F	UNK	fal	2021
UstaINS3	S	F	OO	fal	2021
UstaINS4	S	M	BY	fal	2021
UstaINS5	S	F	UNK	fal	2021
UstaINS9	S	F	UNK	fal	2021
UstaINS10	S	M	OO	fal	2021
UstaJAV1	S	M	OB	fal	2021
UstaJAV4	S	F	OO	fal	2021
UstaJAV7	S	M	UNK	spr	2022
UstaMAG1	S	M	OB	fal	2021
UstaMAG2	S	M	OO	fal	2021
UstaPRI3	N	F	UNK	fal	2021
UstaPRI5	N	F	YY	spr	2022
UstaPRI6	N	M	BB	spr	2022
UstaPRI7	N	F	OO	spr	2022
UstaPRI9	N	M	OB	spr	2022
UstaRIN1	N	M	BB	fal	2021
UstaRIN2	N	M	BB	spr	2022
UstaRIN3	N	F	OO	spr	2022
UstaRIT4	S	F	UNK	fal	2021
UstaRIT5	S	F	UNK	fal	2021
UstaRIT7	S	F	UNK	fal	2021
UstaRIT8	S	F	UNK	fal	2021
UstaRIT9	S	F	UNK	fal	2021
UstaRIT13	S	M	YY	spr	2022
UstaRIT14	S	F	OY	spr	2022
UstaRIT15	S	F	UNK	spr	2022
UstaRIT18	S	M	YY	spr	2022
UstaRIT20	S	F	OO	spr	2022
UstaRIT22	S	F	OY	spr	2022
UstaRIT23	S	M	YY	spr	2022
