# Supplementary material for: Chromosome-length genome assembly of Uta stansburiana and gene expression data reveal fast pace-of-life comes with environmental stability
Source: bioRxiv. 2025 Jun 9:2025.05.28.656178. Preprint. [Version 3] doi: 10.1101/2025.05.28.656178 (PMC12154890; doi:10.1101/2025.05.28.656178)
Supplement: Supplement 1 [file media-1.zip › SuppMat_T3.csv]

	baseMean	log2FoldChange	lfcSE	pvalue	padj	gene
GSTM1	14392.4234436031	1.04265412484912	0.210328192260537	1.69249639208856e-08	8.39569423762176e-05	GSTM1
Gstm4	474.87164980324	1.49813028106476	0.35481991898359	5.10286711939035e-07	0.00154451030536147	Gstm4
Il5ra	79.0122722296953	-0.00826985557018006	0.0344159888976102	1.15192378488118e-06	0.0027892682527113	Il5ra
LYZ	53.75637201806	-0.00388824007947758	0.0332084962676887	2.16458766520511e-06	0.00436777714377304	LYZ
OGFOD2	127.471657242815	-0.77244812145629	0.216309279764874	9.46947383209856e-06	0.0143308649606522	OGFOD2
P2RX4	6016.80833735829	-0.00315953013113679	0.0330865481236812	6.42278445737827e-11	7.77606514254787e-07	P2RX4
RPL6	46.3665049156499	0.00133787048087369	0.0329029967518242	2.08037356181261e-08	8.39569423762176e-05	RPL6
shfl	38.7699912434647	-1.40195336183679	0.420274341045181	1.31000802137177e-05	0.0176225190163867	shfl
Tmed2	26.0587852584178	0.0015503981262811	0.0329161250637678	4.11494487657479e-06	0.00711709108867015	Tmed2
