# Supplementary material for: Chromosome-length genome assembly of Uta stansburiana and gene expression data reveal fast pace-of-life comes with environmental stability
Source: bioRxiv. 2025 Jun 9:2025.05.28.656178. Preprint. [Version 3] doi: 10.1101/2025.05.28.656178 (PMC12154890; doi:10.1101/2025.05.28.656178)
Supplement: Supplement 1 [file media-1.zip › SuppMat_T4.csv]

	baseMean	log2FoldChange	lfcSE	pvalue	padj	gene
SLC12A7	855.51190049239	7.21016318930785	1.46289807844546	2.54686567907901e-08	0.000302771391928913	SLC12A7
