# Supplementary material for: Chromosome-length genome assembly of Uta stansburiana and gene expression data reveal fast pace-of-life comes with environmental stability
Source: bioRxiv. 2025 Jun 9:2025.05.28.656178. Preprint. [Version 3] doi: 10.1101/2025.05.28.656178 (PMC12154890; doi:10.1101/2025.05.28.656178)
Supplement: Supplement 1 [file media-1.zip › SuppMat_T5.csv]

	baseMean	log2FoldChange	lfcSE	pvalue	padj	gene
ADAM20	3539.63293037704	-6.73094144875071e-07	0.00144269511920438	2.7256516595252e-10	1.5574373582527e-06	ADAM20
ADCY7	2133.25370977202	-1.41746441540255e-06	0.00144269536988699	8.56969425509983e-08	0.000326448219824269	ADCY7
Cd9	478.004553319439	-2.22558279488782e-06	0.00144269578900342	6.26822344719928e-07	0.00179083143886483	Cd9
EGR1	197.664866410551	-2.98619665357418e-06	0.00144269619661207	1.22625366128563e-05	0.0186368148802019	EGR1
GLP2R	26.1609324712681	-2.0786453881888e-06	0.00144269568557967	1.4677225579438e-05	0.0186368148802019	GLP2R
MSMP	57.4443048656059	-8.39988931913023e-07	0.00144269515673325	1.39001762989016e-05	0.0186368148802019	MSMP
PAMR1	1216.81426285833	-1.53692282577519e-06	0.00144269539069077	1.04968372854745e-05	0.0186368148802019	PAMR1
PHPT1	3281.42417220302	-4.80181987132592	0.63758728759851	8.00630651284515e-16	9.14960708287944e-12	PHPT1
PPP4R3B	1116.08192043788	-2.86718306455928	0.776144192541745	3.76232632069577e-06	0.00859917303858224	PPP4R3B
