# Supplementary material for: Chromosome-length genome assembly of Uta stansburiana and gene expression data reveal fast pace-of-life comes with environmental stability
Source: bioRxiv. 2025 Jun 9:2025.05.28.656178. Preprint. [Version 3] doi: 10.1101/2025.05.28.656178 (PMC12154890; doi:10.1101/2025.05.28.656178)
Supplement: Supplement 1 [file media-1.zip › SuppMat_T6.csv]

	baseMean	log2FoldChange	lfcSE	pvalue	padj	gene
CD74	277.570594273147	3.88234288656837	0.811764194927903	1.47986937230963e-07	0.00175926870980168	CD74
PLCD1	440.367278575717	2.78635079502028	0.69487073137438	4.00159592640957e-06	0.0237854861865785	PLCD1
