# Supplementary material for: Chromosome-length genome assembly of Uta stansburiana and gene expression data reveal fast pace-of-life comes with environmental stability
Source: bioRxiv. 2025 Jun 9:2025.05.28.656178. Preprint. [Version 3] doi: 10.1101/2025.05.28.656178 (PMC12154890; doi:10.1101/2025.05.28.656178)
Supplement: Supplement 1 [file media-1.zip › SuppMat_T7.csv]

	baseMean	log2FoldChange	lfcSE	pvalue	padj	gene
TAAR1	146.4409145	-9.404313792	0.85803401	8.81E-28	2.67E-24	TAAR1
Aox3	97.41673557	-7.955787968	1.08715271	2.28E-20	2.51E-17	Aox3
KCNH7	34.67258132	-5.954778005	0.568791859	1.44E-25	2.90E-22	KCNH7
slc7a2	61.93290292	-5.743745188	0.581376063	5.61E-22	7.55E-19	slc7a2
CDIPT	52.17874249	-5.36298232	0.516010608	1.45E-22	2.51E-19	CDIPT
TIE1	50.7161164	-4.789604471	0.553609238	5.15E-18	5.20E-15	TIE1
zdhhc11	30.2306054	-3.764766676	0.50349372	1.99E-15	1.50E-12	zdhhc11
Esm1	13.25449529	-3.673641758	1.057026053	7.92E-07	0.000184345	Esm1
SLC2A9	8.702145009	-3.063341324	0.96801801	1.53E-05	0.002279561	SLC2A9
INTU	222.4852953	-2.861894355	0.426162953	2.58E-12	1.36E-09	INTU
WDR49	23.25111412	-2.333481917	0.676094251	0.000103055	0.010755906	WDR49
CALR	1790.781375	-2.12219753	0.252749218	8.57E-18	7.98E-15	CALR
Faah	28.87333168	-2.076731767	0.785017934	0.000157149	0.014864047	Faah
TTLL11	104.2434682	-2.030052624	0.315612619	3.50E-13	2.02E-10	TTLL11
Clec5a	24.62173556	-2.021481703	0.686350149	6.03E-05	0.00722669	Clec5a
Dvl1	69.4267872	-1.993157094	0.416248745	8.57E-09	3.14E-06	Dvl1
haus8	417.8359633	-1.902868582	0.289558383	1.18E-12	6.49E-10	haus8
Slc25a22	629.121476	-1.892597969	0.706513205	6.96E-05	0.008025038	Slc25a22
ncor1	58.79428691	-1.88357905	0.291179099	1.67E-11	8.41E-09	ncor1
Tap2	23.28578371	-1.845478886	0.646893598	0.000223401	0.019182404	Tap2
ATp6v1fnb	25.05924661	-1.793344038	0.586289463	0.000120089	0.012217813	ATp6v1fnb
Elavl2	38.73646484	-1.766509463	0.748804263	0.000256386	0.020875963	Elavl2
Hspg2	11.80066994	-1.751755551	0.5752375	6.25E-05	0.007415674	Hspg2
CA2	1813.033671	-1.741188605	0.310584946	6.43E-09	2.51E-06	CA2
Tbc1d7	399.1305315	-1.739714552	0.371993562	1.27E-08	4.38E-06	Tbc1d7
CHI3L1	182.5464831	-1.727875622	0.573929614	0.000138492	0.013591476	CHI3L1
CPN2	57.2072321	-1.722749968	0.524052359	0.000151322	0.014540143	CPN2
CASR	9.420427311	-1.671988666	0.547218147	0.000205257	0.018138996	CASR
WASF3	324.8907337	-1.646379525	0.398578982	2.02E-06	0.000429829	WASF3
FOS	14.94428443	-1.593129267	0.574422286	6.33E-05	0.007435138	FOS
ACP6	87.25509106	-1.563605303	0.457087193	2.26E-05	0.003081003	ACP6
MTHFD2	69.01658188	-1.530764518	0.354556363	8.54E-07	0.000195118	MTHFD2
SPTBN5	79.4631748	-1.517314864	0.418513357	1.23E-05	0.001862139	SPTBN5
H2B-VII	85.11674963	-1.480792806	0.447809885	0.000203303	0.018098448	H2B-VII
PSMA4	3110.466016	-1.386444368	0.188105284	3.81E-14	2.71E-11	PSMA4
AGPAT5	137.8495517	-1.292624691	0.243299825	6.07E-09	2.45E-06	AGPAT5
FAM131C	95.7579827	-1.278998856	0.42786896	0.000256689	0.020875963	FAM131C
Cdk5rap1	68.86097313	-1.272555735	0.343706261	1.07E-05	0.001662794	Cdk5rap1
RNF213	122.8196205	-1.219471975	0.439995413	0.000249695	0.020819781	RNF213
METTL9	103.2669819	-1.176160977	0.273089064	3.40E-07	8.95E-05	METTL9
Gkap1	766.1238958	-1.149264664	0.297836747	2.67E-06	0.000538529	Gkap1
GSTO1	331.9160546	-1.011351806	0.372036539	0.000154328	0.014712205	GSTO1
GATAD1	168.4560883	-1.008854456	0.259880982	4.65E-06	0.000866684	GATAD1
MGST1	133.9500141	-0.99877641	0.412119024	0.000256919	0.020875963	MGST1
TRIM27	408.2436782	-0.974364179	0.210821698	6.54E-07	0.000161529	TRIM27
Cdk2ap2	177.2253964	-0.973408657	0.291942422	3.27E-05	0.00416635	Cdk2ap2
CCND1	227.2772687	-0.966801726	0.256064099	1.01E-05	0.00162323	CCND1
brcc3	119.5151385	-0.951964325	0.214882678	4.15E-07	0.000106973	brcc3
Eef1akmt2	258.3726101	-0.932935847	0.277784046	3.44E-05	0.004335315	Eef1akmt2
CCNL1	297.6951195	-0.906640151	0.310608346	5.30E-05	0.006481519	CCNL1
Prkrip1	58.4336932	-0.892230712	0.357490792	0.000262628	0.021057208	Prkrip1
TMEM165	1074.251589	-0.849472417	0.232766602	5.88E-06	0.000989127	TMEM165
YBX1	80396.21257	-0.769999096	0.306483447	0.000234824	0.019798632	YBX1
Rpf2	271.7057099	-0.768535477	0.210691686	2.45E-05	0.003301546	Rpf2
mcts1-a	1966.27545	-0.741490511	0.264158273	0.000170549	0.015762148	mcts1-a
Amacr	214.5414281	-0.729727941	0.267497991	0.000269862	0.021494831	Amacr
SGK3	536.0740486	-0.699037388	0.272725212	0.000288732	0.022408191	SGK3
K-RAS	793.8334214	-0.648374319	0.156056391	2.35E-06	0.000482215	K-RAS
Spcs2	514.5652553	-0.642388881	0.226009538	0.000299822	0.022838147	Spcs2
TFAM	383.3440492	-0.611501111	0.194673685	0.000129987	0.013006203	TFAM
GTF2H3	246.3412915	-0.581031783	0.198584781	0.000301817	0.022838147	GTF2H3
TMEM33	240.3620663	-0.57963434	0.204529831	0.0002171	0.018909571	TMEM33
PSIP1	863.4314258	-0.573218038	0.184799451	0.000126065	0.012718878	PSIP1
ALDH7A1	1506.704142	-0.519837876	0.161306509	7.77E-05	0.008880003	ALDH7A1
VPS25	496.758613	-0.464262871	0.151064393	0.000235484	0.019798632	VPS25
Foxa3	3.235737864	-0.181269676	0.363466247	1.68E-06	0.000362332	Foxa3
ADGRE3	5.123631451	-0.124508363	0.250210325	0.000140327	0.013591476	ADGRE3
Morn4	423.1188979	0.456886789	0.154693836	0.000300366	0.022838147	Morn4
Sf3a3	1385.088197	0.557403815	0.192571763	0.000260412	0.021018757	Sf3a3
MRPL16	429.8495775	0.561302803	0.155603068	1.79E-05	0.002518391	MRPL16
DUSP16	354.2329199	0.650872149	0.240671355	0.000312209	0.023360201	DUSP16
VCL	1335.492614	0.668206377	0.213073379	0.000115338	0.011833917	VCL
DYRK1A	305.9273715	0.680108748	0.231690181	0.000175112	0.016061243	DYRK1A
HELZ	223.1605947	0.690740659	0.222054853	8.91E-05	0.009546737	HELZ
Anp32e	1703.656003	0.737859433	0.130063568	4.66E-10	2.01E-07	Anp32e
tars3	2216.182546	0.751068862	0.204531441	1.10E-05	0.001686779	tars3
TIPRL	443.7073102	0.751833694	0.199201904	5.80E-06	0.000989127	TIPRL
Mydgf	959.3618358	0.77407716	0.218688846	1.85E-05	0.00257474	Mydgf
FRA10AC1	82.18634936	0.821957317	0.291672871	0.000232784	0.019798632	FRA10AC1
RAPGEF4	136.0167766	0.862301681	0.301136945	0.000139683	0.013591476	RAPGEF4
PBDC1	224.3080236	0.93671383	0.235835992	3.52E-06	0.000686829	PBDC1
SNX29	63.35097305	0.967495738	0.345031136	0.000279182	0.022091878	SNX29
MTIF2	275.9297143	1.078766873	0.214937853	1.77E-08	5.80E-06	MTIF2
NMRK2	610.8178656	1.081537247	0.412895678	0.000195174	0.017766668	NMRK2
SPR	182.1940531	1.100379187	0.430882882	0.000221831	0.019182404	SPR
RIOK2	331.8939097	1.159119545	0.230256689	1.90E-08	6.07E-06	RIOK2
hoxc11a	89.74670868	1.172953364	0.33451799	9.17E-06	0.001500665	hoxc11a
DLL1	122.6980866	1.173638912	0.36517697	2.92E-05	0.003800377	DLL1
LMNA	1759.498061	1.178135359	0.280637863	1.10E-06	0.000246032	LMNA
EGFR	141.4452837	1.191083733	0.332683253	1.02E-05	0.001624709	EGFR
sepp1b	245.8479908	1.221321404	0.47618006	0.000312576	0.023360201	sepp1b
METTL27	39.85544316	1.224037655	0.404859587	8.88E-05	0.009546737	METTL27
ATXN10	169.9791107	1.232497406	0.34134617	4.29E-06	0.00082026	ATXN10
MRTO4	56.64827284	1.236116942	0.279015366	2.91E-07	7.82E-05	MRTO4
Notum	226.6828693	1.238759346	0.370242854	2.53E-05	0.00337147	Notum
SVEP1	44.19813399	1.244283998	0.373455763	2.86E-05	0.003765776	SVEP1
CREM	679.5107175	1.26364184	0.344424287	5.41E-06	0.00094845	CREM
Scn2b	155.9807513	1.278166621	0.340656144	1.06E-05	0.001662794	Scn2b
nr2f1a	32.25482	1.30034662	0.444991283	8.34E-05	0.009351286	nr2f1a
Xirp1	1805.097944	1.306678095	0.470924793	0.000160129	0.015028521	Xirp1
SIAH1	88.00502105	1.32735366	0.502051416	8.64E-05	0.00953838	SIAH1
RC3H2	53.19196447	1.342935232	0.390320088	1.58E-05	0.002335644	RC3H2
Smarcd3	76.84995538	1.390835272	0.39992356	4.00E-05	0.004991163	Smarcd3
CCDC136	28.1905526	1.399690708	0.51244191	0.000133737	0.013271795	CCDC136
ANKRD37	60.61118492	1.429221751	0.582279206	0.000251069	0.020819781	ANKRD37
CSTPP1	171.2900185	1.468454504	0.381960894	5.36E-06	0.00094845	CSTPP1
Asb12	202.6072756	1.482379571	0.509967177	0.000108579	0.011235562	Asb12
ALPK3	67.93132851	1.507366214	0.464131249	9.09E-05	0.009655086	ALPK3
WHAMM	323.2365668	1.552046361	0.434876311	4.34E-06	0.00082026	WHAMM
ZZEF1	235.5041221	1.603275483	0.320102795	8.21E-09	3.11E-06	ZZEF1
GPRC5A	153.503183	1.604012953	0.377205964	7.36E-07	0.000174636	GPRC5A
Ralgps1	60.29484231	1.626669694	0.468411793	2.97E-06	0.000588961	Ralgps1
JPH4	19.61428513	1.630323221	0.498165932	3.24E-05	0.00416635	JPH4
AGO3	185.5421156	1.651372614	0.497064892	9.26E-05	0.009746636	AGO3
S100A10	202.8925303	1.678207479	0.323253657	2.99E-08	9.06E-06	S100A10
PYROXD2	84.71733155	1.710359103	0.657782686	8.78E-05	0.009546737	PYROXD2
Zcchc3	64.37098653	1.712542226	0.698155522	0.000165368	0.015400839	Zcchc3
Abtb3	28.83179304	1.762886578	0.367956286	1.36E-07	3.83E-05	Abtb3
PFKFB3	53.75476501	1.804697881	0.701938696	0.000284337	0.022209472	PFKFB3
FXYD1	1546.594609	1.817307432	0.263692408	7.99E-14	5.37E-11	FXYD1
FAM110B	19.73497478	1.862679428	0.825749552	0.000197172	0.017814654	FAM110B
ACSBG2	166.8202797	1.880622461	0.54688078	1.69E-05	0.002428768	ACSBG2
EP400	48.1027246	1.902143209	0.351532199	4.55E-09	1.90E-06	EP400
ATF3	151.6401167	1.916613531	0.588714855	4.83E-06	0.000885468	ATF3
NR4A3	252.2318571	1.947325881	0.735615367	4.95E-05	0.006115643	NR4A3
LRCH3	13.27960946	1.966164057	0.731237245	8.67E-05	0.00953838	LRCH3
Tspan7	36.10033865	2.056975439	0.594428705	2.00E-05	0.002745856	Tspan7
Aoc1	16.57288177	2.065331287	0.836479517	0.000215668	0.018909571	Aoc1
SLC9A6	128.0009999	2.075898392	0.2675367	2.02E-17	1.63E-14	SLC9A6
OTUD7B	28.50833994	2.125793164	0.575418823	5.29E-06	0.00094845	OTUD7B
Fbxo41	16.69395604	2.175666759	0.748177029	6.00E-05	0.00722669	Fbxo41
CEP19	61.38039315	2.226308683	0.557700256	1.21E-06	0.000265919	CEP19
NEU3	610.9738967	2.260864635	0.339434955	1.68E-13	1.05E-10	NEU3
tmem45b	1061.06149	2.303866127	0.44309841	1.62E-08	5.45E-06	tmem45b
ARHGAP39	5.242942508	2.455900775	0.935871989	0.000199556	0.017896487	ARHGAP39
Iqsec2	17.31596732	2.473597132	0.758446588	1.64E-05	0.002392633	Iqsec2
Pprc1	668.5998258	2.567366733	0.269068124	3.52E-22	5.32E-19	Pprc1
CHRDL1	162.4934009	2.639545688	0.445465773	2.25E-10	1.01E-07	CHRDL1
HMBOX1	138.6329039	2.770536458	1.111534925	1.78E-05	0.002518391	HMBOX1
PPP4R3B	1288.491523	2.792236243	0.382534393	1.30E-17	1.12E-14	PPP4R3B
CLIC6	19.47146861	2.83030902	1.006857476	6.57E-05	0.007647084	CLIC6
PDE6C	4.352131156	2.895803378	1.083700392	0.000281827	0.022156382	PDE6C
SERINC4	13.23632374	2.966874042	0.778344092	5.79E-06	0.000989127	SERINC4
CPNE4	27.94280173	3.072468559	0.607909664	4.92E-08	1.45E-05	CPNE4
LRRC74B	15.1789112	3.214964488	0.673750061	7.74E-08	2.23E-05	LRRC74B
EGR1	194.2482418	3.222442385	0.507269241	1.73E-13	1.05E-10	EGR1
ZC3H12C	28.40228779	3.264089435	0.794045208	2.20E-07	6.06E-05	ZC3H12C
SSPO	71.36080482	3.288033587	1.100132736	8.14E-06	0.001349757	SSPO
GLP2R	23.3830242	3.390669934	0.855302209	1.23E-08	4.38E-06	GLP2R
PIWIL1	66.77569099	3.434457025	0.641371239	1.51E-10	7.04E-08	PIWIL1
ZBTB8OS	8.775231753	3.654904531	0.831823717	4.92E-07	0.000124088	ZBTB8OS
UROC1	7.581166184	4.136958966	1.510647332	0.000298211	0.022838147	UROC1
GABRA5	3.738134085	4.17334966	1.465121896	8.24E-05	0.00932659	GABRA5
Cd9	541.0131108	4.391875033	0.479427409	2.97E-27	7.19E-24	Cd9
LGSN	9.463947185	4.445023125	1.152082546	7.02E-07	0.000169901	LGSN
CDHR4	167.1328831	4.529063304	0.871320257	7.67E-11	3.72E-08	CDHR4
TOPAZ1	69.38368594	4.774941304	0.953095592	2.25E-08	7.00E-06	TOPAZ1
ADCY7	2642.723481	6.149667274	0.558246945	1.58E-32	6.37E-29	ADCY7
PAMR1	1225.266482	7.023955819	0.616834116	6.29E-34	3.81E-30	PAMR1
MSMP	55.80676004	7.660685334	0.910429707	9.47E-21	1.15E-17	MSMP
PRKCB	174.0474255	7.925807853	2.308430591	2.23E-06	0.000466042	PRKCB
ADAM20	3297.785691	11.4258141	0.544089458	2.36E-107	2.86E-103	ADAM20
