# Supplementary material for: Chromosome-length genome assembly of Uta stansburiana and gene expression data reveal fast pace-of-life comes with environmental stability
Source: bioRxiv. 2025 Jun 9:2025.05.28.656178. Preprint. [Version 3] doi: 10.1101/2025.05.28.656178 (PMC12154890; doi:10.1101/2025.05.28.656178)
Supplement: Supplement 1 [file media-1.zip › SuppMat_T8.csv]

source	term_name	term_id	highlighted	adjusted_p_value	negative_log10_of_adjusted_p_value	term_size	query_size	intersection_size	effective_domain_size	intersections
GO:MF	glutathione binding	GO:0043295	true	0.0026374736685323944	2.5788118674926075	20	8	2	25071	GSTM1,GSTM4
GO:MF	oligopeptide binding	GO:1900750	false	0.002914637259772919	2.5354154875195913	21	8	2	25071	GSTM1,GSTM4
GO:MF	glutathione transferase activity	GO:0004364	true	0.006872019717266153	2.162915603093053	32	8	2	25071	GSTM1,GSTM4
GO:MF	transferase activity, transferring alkyl or aryl (other than methyl) groups	GO:0016765	false	0.028666723976079424	1.542621935250391	65	8	2	25071	GSTM1,GSTM4
GO:MF	interleukin-5 receptor activity	GO:0004914	true	0.0498584021379339	1.302261643878731	1	8	1	25071	IL5RA
GO:BP	long-chain fatty acid biosynthetic process	GO:0042759	true	0.015160382814495365	1.8192898322050293	25	7	2	26963	GSTM1,GSTM4
GO:BP	xenobiotic catabolic process	GO:0042178	true	0.021968965139618043	1.6581904002819785	30	7	2	26963	GSTM1,GSTM4
KEGG	Drug metabolism - cytochrome P450	KEGG:00982	false	0.02918066508567855	1.534904813890528	71	5	2	9330	GSTM1,GSTM4
KEGG	Glutathione metabolism	KEGG:00480	false	0.03000793920665628	1.5227638286973917	72	5	2	9330	GSTM1,GSTM4
KEGG	Metabolism of xenobiotics by cytochrome P450	KEGG:00980	false	0.03169661965449054	1.4989870514630435	74	5	2	9330	GSTM1,GSTM4
KEGG	Platinum drug resistance	KEGG:01524	false	0.037035179542163815	1.4313855455990745	80	5	2	9330	GSTM1,GSTM4
KEGG	Chemical carcinogenesis - DNA adducts	KEGG:05204	false	0.0408207198852033	1.3891193406435982	84	5	2	9330	GSTM1,GSTM4
KEGG	Drug metabolism - other enzymes	KEGG:00983	false	0.046837586044417734	1.3294054960634727	90	5	2	9330	GSTM1,GSTM4
REAC	Glutathione conjugation	REAC:R-MMU-156590	false	0.026189891608298214	1.5818662989789443	37	5	2	8429	GSTM1,GSTM4
WP	Oxidative stress and redox pathway	WP:WP4466	false	0.044941555638649676	1.3473518986817248	92	4	2	4532	GSTM1,GSTM4
