# Supplementary material for: Chromosome-length genome assembly of Uta stansburiana and gene expression data reveal fast pace-of-life comes with environmental stability
Source: bioRxiv. 2025 Jun 9:2025.05.28.656178. Preprint. [Version 3] doi: 10.1101/2025.05.28.656178 (PMC12154890; doi:10.1101/2025.05.28.656178)
Supplement: Supplement 1 [file media-1.zip › SuppMat_T9.csv]

source	term_name	term_id	highlighted	adjusted_p_value	negative_log10_of_adjusted_p_value	term_size	query_size	intersection_size	effective_domain_size	intersections
KEGG	Collecting duct acid secretion	KEGG:04966	false	0.04989466681450452	1.3019458731504343	27	1	1	9330	SLC12A7
