# Supplementary material for: Chromosome-length genome assembly of Uta stansburiana and gene expression data reveal fast pace-of-life comes with environmental stability
Source: bioRxiv. 2025 Jun 9:2025.05.28.656178. Preprint. [Version 3] doi: 10.1101/2025.05.28.656178 (PMC12154890; doi:10.1101/2025.05.28.656178)
Supplement: Supplement 1 [file media-1.zip › SuppMat_T10.csv]

source	term_name	term_id	highlighted	adjusted_p_value	negative_log10_of_adjusted_p_value	term_size	query_size	intersection_size	effective_domain_size	intersections
GO:MF	protein histidine phosphatase activity	GO:0101006	true	0.04999728348086693	1.3010535916903672	1	9	1	25071	PHPT1
KEGG	GnRH signaling pathway	KEGG:04912	false	0.046837586044417734	1.3294054960634727	90	5	2	9330	ADCY7,EGR1
MIRNA	mmu-miR-7578	MIRNA:mmu-miR-7578	false	0.04998765304967755	1.301137253155423	1	2	1	7222	EGR1
