# Supplementary material for: Chromosome-length genome assembly of Uta stansburiana and gene expression data reveal fast pace-of-life comes with environmental stability
Source: bioRxiv. 2025 Jun 9:2025.05.28.656178. Preprint. [Version 3] doi: 10.1101/2025.05.28.656178 (PMC12154890; doi:10.1101/2025.05.28.656178)
Supplement: Supplement 1 [file media-1.zip › SuppMat_T11.csv]

source	term_name	term_id	highlighted	adjusted_p_value	negative_log10_of_adjusted_p_value	term_size	query_size	intersection_size	effective_domain_size	intersections
GO:MF	MHC class II protein binding, via antigen binding groove	GO:0042658	true	0.04985840213786452	1.3022616438793353	1	2	1	25071	CD74
GO:BP	positive regulation of small molecule metabolic process	GO:0062013	true	0.030209141798933876	1.5198616122732755	182	2	2	26963	CD74,PLCD1
GO:CC	NOS2-CD74 complex	GO:0035693	true	0.016638672100819384	1.7788813368372818	1	2	1	27195	CD74
GO:CC	macrophage migration inhibitory factor receptor complex	GO:0035692	true	0.0332767323508224	1.4778593263620994	2	2	1	27195	CD74
TF	Factor: NF-kappaB; motif: NGGGANTTYCCMNNNN; match class: 1	TF:M00774_1	false	0.006955864832491717	2.157648865869057	135	2	2	21628	CD74,PLCD1
TF	Factor: NF-kappaB; motif: NGGGGAMTTTCCNN; match class: 1	TF:M00194_1	false	0.043280936735504164	1.3637033483021799	336	2	2	21628	CD74,PLCD1
CORUM	Cd74-Cd44 receptor complex	CORUM:3226	false	0.02497876804716023	1.6024289848375401	1	1	1	1082	CD74
