# Supplementary material for: Chromosome-length genome assembly of Uta stansburiana and gene expression data reveal fast pace-of-life comes with environmental stability
Source: bioRxiv. 2025 Jun 9:2025.05.28.656178. Preprint. [Version 3] doi: 10.1101/2025.05.28.656178 (PMC12154890; doi:10.1101/2025.05.28.656178)
Supplement: Supplement 1 [file media-1.zip › SuppMat_T12.csv]

source	term_name	term_id	highlighted	adjusted_p_value	negative_log10_of_adjusted_p_value	term_size	query_size	intersection_size	effective_domain_size	intersections
GO:MF	protein binding	GO:0005515	true	0.0024304542947220713	2.6143125415248987	10472	144	87	25071	AOX3,FOXA3,TIE1,ESM1,INTU,WDR49,FAAH,CLEC5A,TAP2,CALR,DVL1,TTLL11,HSPG2,CHI3L1,CPN2,HAUS8,CASR,NCOR1,FOS,TBC1D7,CA2,WASF3,SPTBN5,GKAP1,MGST1,CDK2AP2,PRKRIP1,CCND1,CCNL1,TRIM27,BRCC3,YBX1,AMACR,TFAM,PSIP1,ALDH7A1,VPS25,MORN4,VCL,ANP32E,DUSP16,DYRK1A,HELZ,RAPGEF4,LMNA,NMRK2,EGFR,DLL1,ATXN10,CREM,SVEP1,RC3H2,XIRP1,SMARCD3,ZZEF1,ASB12,WHAMM,ANKRD37,S100A10,FXYD1,AGO3,ABTB3,EP400,SLC9A6,ATF3,NR4A3,LRC…
GO:MF	catalytic activity	GO:0003824	true	0.0056447866856369384	2.2483524652538414	5731	144	56	25071	AOX3,CDIPT,TIE1,ZDHHC11,FAAH,TAP2,TTLL11,CA2,ACP6,MTHFD2,RNF213,CDK5RAP1,AGPAT5,METTL9,MGST1,GSTO1,CCND1,EEF1AKMT2,TRIM27,BRCC3,AMACR,SGK3,SPCS2,ALDH7A1,DUSP16,DYRK1A,HELZ,TARS3,FRA10AC1,MTIF2,RIOK2,NMRK2,EGFR,SPR,NOTUM,RC3H2,ZZEF1,ALPK3,ASB12,AGO3,EP400,PYROXD2,ACSBG2,PFKFB3,NEU3,OTUD7B,AOC1,PDE6C,ZC3H12C,PIWIL1,UROC1,LGSN,ADCY7,PAMR1,PRKCB,ADAM20
GO:BP	regulation of response to stimulus	GO:0048583	true	0.007511637006794377	2.1242654071310776	4015	150	44	26963	TAAR1,SLC7A2,ESM1,ZDHHC11,INTU,TAP2,CALR,DVL1,CHI3L1,CASR,NCOR1,TBC1D7,GKAP1,TRIM27,BRCC3,RPF2,SGK3,TMEM33,DUSP16,DYRK1A,MYDGF,LMNA,EGFR,DLL1,NOTUM,SVEP1,RC3H2,SMARCD3,RALGPS1,AGO3,EP400,ZCCHC3,SLC9A6,ATF3,NEU3,NR4A3,OTUD7B,CHRDL1,IQSEC2,PPP4R3B,EGR1,CD9,ADCY7,PRKCB
GO:BP	regulation of multicellular organismal process	GO:0051239	true	0.029037153515925743	1.537045959353371	3145	150	36	26963	SLC7A2,FOXA3,TIE1,INTU,FAAH,CLEC5A,CALR,DVL1,CHI3L1,CASR,FOS,CA2,WASF3,CCND1,TRIM27,VCL,MYDGF,RAPGEF4,LMNA,EGFR,DLL1,NOTUM,SVEP1,SCN2B,RC3H2,SMARCD3,S100A10,JPH4,FXYD1,ZCCHC3,NR4A3,OTUD7B,EGR1,CD9,ADCY7,PRKCB
GO:CC	cytoplasm	GO:0005737	true	2.4156608642036234e-7	6.616964036583684	11701	149	101	27195	AOX3,CDIPT,FOXA3,ZDHHC11,INTU,FAAH,CLEC5A,SLC25A22,TAP2,CALR,DVL1,TTLL11,CHI3L1,HAUS8,NCOR1,FOS,TBC1D7,CA2,WASF3,ACP6,SPTBN5,MTHFD2,RNF213,CDK5RAP1,PSMA4,AGPAT5,METTL9,GKAP1,MGST1,GSTO1,CDK2AP2,CCND1,CCNL1,EEF1AKMT2,TRIM27,BRCC3,TMEM165,YBX1,AMACR,SGK3,SPCS2,TFAM,TMEM33,ALDH7A1,VPS25,MORN4,MRPL16,VCL,ANP32E,DUSP16,DYRK1A,HELZ,TIPRL,TARS3,MYDGF,RAPGEF4,MTIF2,RIOK2,LMNA,NMRK2,EGFR,SPR,MRTO4,DLL1,AT…
GO:CC	cellular anatomical structure	GO:0110165	false	0.0008089274569434145	3.0920904233343154	22771	149	143	27195	TAAR1,AOX3,KCNH7,SLC7A2,CDIPT,FOXA3,TIE1,ESM1,ZDHHC11,SLC2A9,INTU,FAAH,CLEC5A,SLC25A22,ELAVL2,TAP2,CALR,DVL1,TTLL11,HSPG2,CHI3L1,CPN2,HAUS8,CASR,NCOR1,FOS,TBC1D7,CA2,WASF3,ACP6,SPTBN5,MTHFD2,RNF213,CDK5RAP1,PSMA4,AGPAT5,METTL9,GKAP1,MGST1,GSTO1,GATAD1,CDK2AP2,PRKRIP1,CCND1,CCNL1,EEF1AKMT2,TRIM27,BRCC3,TMEM165,YBX1,AMACR,RPF2,SGK3,SPCS2,TFAM,TMEM33,GTF2H3,PSIP1,ALDH7A1,VPS25,MORN4,MRPL16,SF3A3,VCL…
KEGG	Endocrine resistance	KEGG:01522	false	0.006030332612789442	2.2196587329816975	93	71	6	9330	NCOR1,FOS,CCND1,EGFR,DLL1,ADCY7
KEGG	Parathyroid hormone synthesis, secretion and action	KEGG:04928	false	0.013841829777218562	1.8588064958891681	108	71	6	9330	CASR,FOS,EGFR,EGR1,ADCY7,PRKCB
KEGG	Chemical carcinogenesis - receptor activation	KEGG:05207	false	0.024710021588497545	1.6071268751660606	225	71	8	9330	FOS,MGST1,GSTO1,CCND1,EGFR,DLL1,ADCY7,PRKCB
KEGG	Hepatocellular carcinoma	KEGG:05225	false	0.028795473208664723	1.5406757801233704	174	71	7	9330	DVL1,MGST1,GSTO1,CCND1,EGFR,SMARCD3,PRKCB
TF	Factor: Kaiso; motif: GCMGGGRGCRGS	TF:M03876	false	0.0027102001782640687	2.5669986304891372	11106	153	107	21628	AOX3,KCNH7,CDIPT,FOXA3,ESM1,INTU,FAAH,SLC25A22,DVL1,TTLL11,HSPG2,CHI3L1,HAUS8,NCOR1,FOS,CA2,WASF3,MTHFD2,FAM131C,CDK5RAP1,AGPAT5,METTL9,GKAP1,GSTO1,GATAD1,CDK2AP2,PRKRIP1,CCND1,CCNL1,EEF1AKMT2,TRIM27,BRCC3,TMEM165,YBX1,AMACR,TFAM,TMEM33,PSIP1,ALDH7A1,VPS25,SF3A3,VCL,ANP32E,DUSP16,DYRK1A,HELZ,TIPRL,TARS3,MYDGF,FRA10AC1,RAPGEF4,MTIF2,SNX29,LMNA,EGFR,MRTO4,DLL1,ATXN10,NOTUM,CREM,SCN2B,METTL27,RC3H2,…
TF	Factor: Pax-5; motif: RRMSWGANWYCTNRAGCGKRACSRYNSM	TF:M00144	false	0.004708684807130062	2.3271003796582637	11967	153	112	21628	TAAR1,KCNH7,SLC7A2,CDIPT,FOXA3,ZDHHC11,SLC2A9,INTU,WDR49,FAAH,CLEC5A,SLC25A22,CALR,DVL1,TTLL11,HSPG2,HAUS8,NCOR1,CA2,ACP6,SPTBN5,MTHFD2,FAM131C,RNF213,AGPAT5,METTL9,GKAP1,GSTO1,CDK2AP2,PRKRIP1,CCND1,CCNL1,TRIM27,TMEM165,YBX1,AMACR,SGK3,TFAM,TMEM33,PSIP1,VPS25,MORN4,MRPL16,SF3A3,VCL,ANP32E,DUSP16,HELZ,TIPRL,TARS3,MYDGF,FRA10AC1,RAPGEF4,PBDC1,MTIF2,SNX29,RIOK2,NMRK2,EGFR,SPR,MRTO4,DLL1,ATXN10,NOTUM…
TF	Factor: ZF5; motif: NRNGNGCGCGCWN	TF:M00333	false	0.004962722044629303	2.304280048369909	14397	153	127	21628	KCNH7,SLC7A2,CDIPT,FOXA3,ZDHHC11,INTU,FAAH,SLC25A22,TAP2,CALR,DVL1,TTLL11,HSPG2,HAUS8,CASR,NCOR1,FOS,TBC1D7,CA2,WASF3,SPTBN5,MTHFD2,FAM131C,RNF213,CDK5RAP1,PSMA4,AGPAT5,METTL9,GKAP1,MGST1,GSTO1,GATAD1,CDK2AP2,PRKRIP1,CCND1,CCNL1,EEF1AKMT2,TRIM27,BRCC3,TMEM165,YBX1,AMACR,RPF2,SGK3,TFAM,TMEM33,GTF2H3,PSIP1,ALDH7A1,VPS25,MORN4,MRPL16,SF3A3,VCL,ANP32E,DUSP16,DYRK1A,HELZ,TIPRL,TARS3,MYDGF,FRA10AC1,RAP…
TF	Factor: FOXN4; motif: NNWANNCGWMCGCGTCNNNNMT; match class: 1	TF:M04662_1	false	0.025165402258233122	1.599196123199101	12761	153	115	21628	TAAR1,KCNH7,SLC7A2,CDIPT,FOXA3,TIE1,INTU,FAAH,CLEC5A,SLC25A22,CALR,DVL1,TTLL11,HSPG2,HAUS8,CASR,NCOR1,FOS,TBC1D7,CA2,WASF3,ACP6,SPTBN5,MTHFD2,FAM131C,CDK5RAP1,PSMA4,AGPAT5,METTL9,GKAP1,MGST1,GSTO1,GATAD1,CDK2AP2,PRKRIP1,CCND1,CCNL1,EEF1AKMT2,TRIM27,BRCC3,TMEM165,YBX1,AMACR,RPF2,SGK3,TFAM,TMEM33,GTF2H3,PSIP1,ALDH7A1,VPS25,MORN4,MRPL16,SF3A3,VCL,ANP32E,DUSP16,DYRK1A,HELZ,TIPRL,TARS3,MYDGF,FRA10AC1,…
TF	Factor: Kaiso; motif: GCMGGGRGCRGS; match class: 1	TF:M03876_1	false	0.03032764683814606	1.518161285859959	5835	153	65	21628	KCNH7,TTLL11,FOS,CA2,WASF3,MTHFD2,FAM131C,AGPAT5,METTL9,GKAP1,GSTO1,GATAD1,CDK2AP2,CCND1,CCNL1,TRIM27,YBX1,AMACR,TFAM,TMEM33,PSIP1,ALDH7A1,VPS25,VCL,DUSP16,DYRK1A,HELZ,TIPRL,TARS3,MYDGF,FRA10AC1,RAPGEF4,LMNA,MRTO4,DLL1,ATXN10,NOTUM,CREM,SMARCD3,CCDC136,WHAMM,GPRC5A,ANKRD37,RALGPS1,PYROXD2,ZCCHC3,SLC9A6,ACSBG2,PFKFB3,TSPAN7,LRCH3,CEP19,FBXO41,IQSEC2,PPP4R3B,ARHGAP39,CPNE4,SERINC4,PDE6C,ZC3H12C,ZBT…
TF	Factor: ZF5; motif: NRNGNGCGCGCWN; match class: 1	TF:M00333_1	false	0.039484534489729696	1.4035729778163837	11183	153	104	21628	KCNH7,SLC7A2,CDIPT,FOXA3,INTU,FAAH,SLC25A22,CALR,DVL1,TTLL11,HSPG2,HAUS8,CASR,NCOR1,FOS,TBC1D7,CA2,WASF3,MTHFD2,FAM131C,CDK5RAP1,PSMA4,AGPAT5,METTL9,GKAP1,MGST1,GATAD1,CDK2AP2,PRKRIP1,CCND1,CCNL1,TRIM27,BRCC3,TMEM165,YBX1,AMACR,RPF2,SGK3,TFAM,TMEM33,GTF2H3,PSIP1,ALDH7A1,SF3A3,VCL,ANP32E,DUSP16,DYRK1A,HELZ,TIPRL,TARS3,MYDGF,RAPGEF4,PBDC1,MTIF2,SNX29,RIOK2,LMNA,NMRK2,EGFR,SPR,MRTO4,DLL1,ATXN10,NOTU…
TF	Factor: Sp5; motif: RNGGRGGNGGRGNNGGGGGAGGRG; match class: 1	TF:M10376_1	false	0.04390022492030332	1.3575332546691232	1940	153	30	21628	KCNH7,FOS,FAM131C,METTL9,GATAD1,CCND1,TRIM27,SGK3,TFAM,PSIP1,VPS25,DUSP16,DYRK1A,HELZ,NMRK2,EGFR,DLL1,ATXN10,SCN2B,RC3H2,CCDC136,ASB12,RALGPS1,PYROXD2,SLC9A6,TSPAN7,OTUD7B,FBXO41,PPP4R3B,EGR1
