# Supplementary material for: Chromosome-length genome assembly of Uta stansburiana and gene expression data reveal fast pace-of-life comes with environmental stability
Source: bioRxiv. 2025 Jun 9:2025.05.28.656178. Preprint. [Version 3] doi: 10.1101/2025.05.28.656178 (PMC12154890; doi:10.1101/2025.05.28.656178)
Supplement: Supplement 1 [file media-1.zip › SuppMat_T13.csv]

Annotation	DNA Zoo Assembly	Synteny Riparian Plot
scaffold_1	HiC-scaffold_1	Ut1
scaffold_2	HiC-scaffold_2	Ut2
scaffold_3	HiC-scaffold_3	Ut3
scaffold_4	HiC-scaffold_4	Ut4
scaffold_5	HiC-scaffold_5	Ut5
scaffold_6	HiC-scaffold_6	Ut6
scaffold_7	HiC-scaffold_7	Ut7
scaffold_8	HiC-scaffold_8	Ut8
scaffold_9	HiC-scaffold_9	Ut9
scaffold_10	HiC-scaffold_10	Ut10
scaffold_11	HiC-scaffold_11	Ut11
scaffold_12	HiC-scaffold_12	Ut12
scaffold_13	HiC-scaffold_13	Ut13
scaffold_15	HiC-scaffold_14	Ut15
scaffold_16	HiC-scaffold_15	Ut16
scaffold_17	HiC-scaffold_16	Ut17
scaffold_14	HiC-scaffold_17	Ut14
