# Supplementary material for: Chromosome-length genome assembly of Uta stansburiana and gene expression data reveal fast pace-of-life comes with environmental stability
Source: bioRxiv. 2025 Jun 9:2025.05.28.656178. Preprint. [Version 3] doi: 10.1101/2025.05.28.656178 (PMC12154890; doi:10.1101/2025.05.28.656178)
Supplement: Supplement 1 [file media-1.zip › TableOfContents.txt]

Supp Mat T1 Body size data for SSD estimation
Supp Mat T2 Sample list and metadata	
Supp Mat T3 DEG list, sex contrast
Supp Mat T4 DEG list, OO v BB and YY contrast	
Supp Mat T5 DEG list, BB v OO and YY contrast	
Supp Mat T6 DEG list, YY v OO and BB contrast
Supp Mat T7 DEG list, region controlling for sex and season contrast	
Supp Mat T8 GProfiler results, sex contrast	
Supp Mat T9 GProfiler results, OO v BB and YY contrast	
Supp Mat T10 GProfiler results, BB v OO and YY contrast	
Supp Mat T11 GProfiler results, YY v OO and YY contrast	
Supp Mat T12 GProfiler results, region controlling for sex and season contrast	
Supp Mat T13 Notes regarding scaffold nomenclature differences between the annotation, DNA Zoo assembly, and GENESPACE riparian plot	
